# Supplementary material for: Social Determinants and Outbreak Dynamics of the 2025 Measles Epidemic in Mexico: A Nationwide Analysis of Linked Surveillance Data
Source: Viruses. 2026 Feb 8;18(2):219. doi: 10.3390/v18020219 (PMC12944898; doi:10.3390/v18020219)
Supplement: Supplementary file 1 [file viruses-18-00219-s001.zip]

Archive with 1 entries (1 files):
- viruses-4120266-supplementary.pdf
